# Supplementary material for: Age-related brain deviations and aggression
Source: Psychol Med. 2022 Apr 22;53(9):4012–21. doi: 10.1017/S003329172200068X (PMC10325848; doi:10.1017/S003329172200068X)
Supplement: Supplementary file 1 [file S003329172200068Xsup.zip]

Archive with 7 entries (7 files):
- S003329172200068Xsup001.tif
- S003329172200068Xsup002.tif
- S003329172200068Xsup003.tif
- S003329172200068Xsup004.tif
- S003329172200068Xsup005.tif
- S003329172200068Xsup006.tif
- S003329172200068Xsup007.docx
